# Supplementary material for: Equid herpesvirus-1 Distribution in Equine Lymphoid and Neural Tissues 70 Days Post Infection
Source: Pathogens. 2021 Jun 5;10(6):707. doi: 10.3390/pathogens10060707 (PMC8228440; doi:10.3390/pathogens10060707)
Supplement: Supplementary file 1 [file pathogens-10-00707-s001.zip]

Archive with 1 entries (1 files):
- pathogens-1215383-supplementary.pdf
